# Supplementary material for: Effects of Simulated Precipitation Treatment on Denitrifying Microbial Communities in the Wayan Mountains
Source: Biology (Basel). 2026 Mar 23;15(6):512. doi: 10.3390/biology15060512 (PMC13024337; doi:10.3390/biology15060512)
Supplement: Supplementary file 1 [file biology-15-00512-s001.zip]

Archive with 3 entries (3 files):
- Table S1-alpha.xls
- Table S2-env2.csv
- Table S3-functional_table.xls
