# Supplementary material for: Effects of Simulated Precipitation Treatment on Denitrifying Microbial Communities in the Wayan Mountains
Source: Biology (Basel). 2026 Mar 23;15(6):512. doi: 10.3390/biology15060512 (PMC13024337; doi:10.3390/biology15060512)
Supplement: Supplementary file 1 [file biology-15-00512-s001.zip › Table S1-alpha.xls]

	Observe	Chao1	ACE	Shannon	Simpson	Pielou	group
JA1	997	1002.53543307087	1009.9076224771	5.7235906273693	0.991993719269025	0.82893515176087	JA
JA2	541	548.131147540984	553.379553801261	4.1785436394234	0.89494913120497	0.663954434669302	JA
JA3	539	542.039473684211	547.379420165231	4.51053292467012	0.948863147882713	0.717128282482613	JA
JB1	618	621.45	626.371305947477	3.81471635655407	0.833149714535866	0.593592656675084	JB
JB2	488	488.232558139535	489.494489084833	4.74449994434629	0.964990856339941	0.76643912842635	JB
JB3	651	651.666666666667	653.054504843753	5.37049152212582	0.989240985627495	0.828970213633114	JB
Wck1	623	627.558441558442	632.627214154669	4.22317836205749	0.905065635177095	0.656328825928407	Wck
Wck2	419	419.294117647059	420.720569574747	3.58681821456876	0.837889460865155	0.594053477151018	Wck
Wck3	321	327.418604651163	333.505002654657	1.86318330776121	0.439618237999581	0.322828088862275	Wck
ZA1	918	923.219298245614	929.747833207553	5.67483039795315	0.992096770228747	0.831818558307211	ZA
ZA2	507	507.7	509.329660905316	4.67174197874261	0.963683406192882	0.750057594190493	ZA
ZA3	729	729	729	5.07751155743796	0.977373989762611	0.770291698871859	ZA
ZB1	864	865.826923076923	869.782249089914	5.36662069906689	0.985228560227786	0.793694142260353	ZB
ZB2	771	771.80487804878	774.298337352146	5.39698693506426	0.989037054289951	0.811859195525337	ZB
ZB3	814	814	814.256645597338	5.54804184419089	0.991586121980398	0.827823732341777	ZB
