# Supplementary material for: Effects of Simulated Precipitation Treatment on Denitrifying Microbial Communities in the Wayan Mountains
Source: Biology (Basel). 2026 Mar 23;15(6):512. doi: 10.3390/biology15060512 (PMC13024337; doi:10.3390/biology15060512)
Supplement: Supplementary file 1 [file biology-15-00512-s001.zip › Table S2-env2.csv]

sample	pH	TN	TC	Hum	Tem	CNR	Shannon	NMDS
Wck1	6.2	14.24	149.93	45.5	3.1	10.52879213	4.223178	0.26709987
Wck2	6.71	12.8	144.48	46.2	3.1	11.2875	3.586818	0.37110696
Wck3	6.67	13.69	148.27	44.1	2.8	10.83053324	1.863183	0.92109523
JA1	6.45	15.37	176.28	45.9	2.9	11.46909564	5.723591	-0.67909111
JA2	6.55	16.23	184	49.7	3.4	11.33703019	4.178544	0.20837449
JA3	6.5	15.8	180.14	48	3.4	11.40126582	4.510533	0.20310909
JB1	6.42	13.07	139.86	46.7	2.9	10.70084162	3.814716	0.54279261
JB2	6.55	14.78	159.7	45.7	4.1	10.80514208	4.7445	-0.23649604
JB3	6.43	15.3	169.51	48.3	2.7	11.07908497	5.370492	-0.29351313
ZA1	6.41	13.04	137.15	56.2	3.4	10.51763804	5.67483	-0.31313315
ZA2	6.52	10.35	147.42	48.5	3.2	14.24347826	4.671742	0.1025183
ZA3	6.37	14.61	157.69	52.3	2.8	10.79329227	5.077512	-0.05802362
ZB1	6.59	16.06	180.2	46.4	2.6	11.22042341	5.366621	-0.1861158
ZB2	6.32	15.63	173	50.1	4.3	11.06845809	5.396987	-0.35703736
ZB3	6.28	15.14	171.45	45.7	2.6	11.32430647	5.548042	-0.49268636
