# Supplementary material for: Effects of Simulated Precipitation Treatment on Denitrifying Microbial Communities in the Wayan Mountains
Source: Biology (Basel). 2026 Mar 23;15(6):512. doi: 10.3390/biology15060512 (PMC13024337; doi:10.3390/biology15060512)
Supplement: Supplementary file 1 [file biology-15-00512-s001.zip › Table S3-functional_table.xls]

OTU ID	JA1	JA2	JA3	JB1	JB2	JB3	ZA1	ZA2	ZA3	ZB1	ZB2	ZB3	Wck1	Wck2	Wck3
methanotrophy	2	9	0	0	2	11	23	6	4	23	7	8	3	0	0
methanol_oxidation	46	3	0	28	0	4	12	7	13	6	8	2	18	0	0
methylotrophy	48	12	0	28	2	15	35	13	17	29	15	10	21	0	0
aerobic_ammonia_oxidation	16	0	14	0	33	10	122	26	51	150	11	75	6	2	0
aerobic_nitrite_oxidation	42	2	5	3	0	4	5	16	21	13	8	105	4	10	0
nitrification	58	2	19	3	33	14	127	42	72	163	19	180	10	12	0
sulfate_respiration	0	0	0	0	0	0	9	11	0	10	0	7	2	2	0
sulfur_respiration	0	0	2	0	0	0	0	0	0	3	5	11	0	0	0
dark_sulfite_oxidation	0	0	0	0	0	3	0	0	0	0	7	0	2	0	0
sulfite_respiration	0	0	0	0	0	0	0	0	0	5	0	7	2	0	0
thiosulfate_respiration	0	0	0	0	0	0	0	9	0	3	5	0	0	0	0
respiration_of_sulfur_compounds	0	0	2	0	0	0	9	11	0	13	5	18	2	2	0
arsenite_oxidation_detoxification	27	0	4	0	0	25	0	0	6	0	0	0	0	0	0
dissimilatory_arsenite_oxidation	27	0	4	0	0	25	0	0	6	0	0	0	0	0	0
nitrate_denitrification	386	160	121	109	67	231	162	109	168	175	290	288	130	189	51
nitrite_denitrification	413	160	125	109	67	256	162	109	174	175	290	288	130	189	51
nitrous_oxide_denitrification	413	160	125	109	67	256	162	109	174	175	290	288	130	189	51
denitrification	413	160	125	109	67	256	162	109	174	175	290	288	130	189	51
chitinolysis	0	0	2	2	0	0	0	0	0	0	0	0	0	0	0
knallgas_bacteria	0	0	0	0	0	2	0	0	2	0	0	0	0	0	0
dark_hydrogen_oxidation	31	3	0	16	0	4	22	16	15	14	0	15	20	0	0
nitrogen_fixation	12672	23119	19304	22546	20301	14162	15400	16120	12711	11104	13875	13432	23279	19204	31438
nitrate_ammonification	0	0	0	15	0	0	0	0	5	0	0	4	0	0	0
nitrite_ammonification	0	0	0	15	0	0	0	0	5	0	0	4	0	0	0
nitrite_respiration	413	160	125	124	67	256	162	109	179	175	290	292	130	189	51
cellulolysis	2	0	0	0	0	0	26	3	0	7	4	3	2	0	0
xylanolysis	21	6	5	5	10	0	47	30	10	114	28	24	14	7	3
dark_sulfide_oxidation	41	0	7	0	0	27	5	0	14	2	2	4	9	0	0
dark_sulfur_oxidation	14	0	0	5	0	3	6	0	0	0	7	0	2	0	0
dark_thiosulfate_oxidation	14	0	3	8	0	2	6	0	6	4	0	0	0	0	0
dark_oxidation_of_sulfur_compounds	1016	1154	799	364	633	1365	1069	1080	846	1091	973	1565	465	873	97
manganese_oxidation	0	0	15	19	0	0	3	6	3	4	4	5	0	0	0
manganese_respiration	0	0	0	0	0	0	0	0	0	3	10	0	0	0	0
ligninolysis	0	0	0	15	0	0	3	0	3	0	0	0	0	0	0
fermentation	69	66	831	67	208	60	73	180	98	188	74	108	11	29	28
aerobic_chemoheterotrophy	20546	28378	24493	26740	24719	20693	24684	21826	18330	19168	21756	19190	28403	22990	32443
invertebrate_parasites	0	0	0	5	0	0	0	0	0	0	0	0	0	0	0
human_pathogens_septicemia	0	0	0	0	0	0	3	0	0	0	0	0	0	0	0
human_pathogens_pneumonia	0	0	0	0	0	0	3	0	0	0	0	0	0	0	0
human_pathogens_nosocomia	0	0	0	0	0	0	3	0	0	0	0	0	0	0	0
human_pathogens_meningitis	323	82	0	88	125	275	456	58	33	55	38	94	202	16	9
human_pathogens_all	358	82	4	106	155	318	470	58	50	96	38	105	210	16	9
human_gut	0	0	0	0	6	0	3	0	0	0	0	0	0	0	0
human_associated	358	82	4	106	161	318	470	58	50	96	38	105	210	16	9
mammal_gut	0	0	0	0	6	0	3	0	0	0	0	0	0	0	0
animal_parasites_or_symbionts	364	86	4	121	174	370	470	58	64	96	96	123	222	16	13
plant_pathogen	33	6	0	8	0	0	2	0	4	5	5	6	0	0	0
aromatic_hydrocarbon_degradation	30	0	0	32	0	0	3	0	0	0	0	5	0	2	0
aromatic_compound_degradation	48	13	30	47	20	30	20	22	16	40	20	27	6	16	0
aliphatic_non_methane_hydrocarbon_degradation	30	0	0	32	0	0	3	0	0	0	0	5	0	0	0
hydrocarbon_degradation	35	9	4	39	2	11	31	10	4	23	7	27	3	2	0
dark_iron_oxidation	0	0	2	4	0	0	7	0	2	2	2	4	0	0	0
iron_respiration	21	4	2	0	0	0	0	0	18	23	22	40	0	2	0
nitrate_respiration	789	551	1691	678	751	897	1234	271	905	614	961	1728	643	353	232
nitrate_reduction	841	563	1706	700	797	935	1281	278	917	706	975	1749	654	361	234
nitrogen_respiration	816	551	1695	678	751	922	1234	271	911	614	961	1728	643	353	232
fumarate_respiration	0	0	4	2	0	0	6	0	2	18	13	6	0	0	0
intracellular_parasites	6	4	0	10	13	49	0	0	14	0	58	18	12	0	4
predatory_or_exoparasitic	0	0	0	0	0	0	0	0	0	2	0	0	0	0	0
photosynthetic_cyanobacteria	38	14	11	6	5	4	19	24	64	14	8	21	17	7	2
anoxygenic_photoautotrophy_H2_oxidizing	0	0	3	0	0	6	5	0	0	0	2	4	0	0	0
anoxygenic_photoautotrophy_S_oxidizing	354	157	121	94	67	233	157	86	163	160	292	288	116	183	47
anoxygenic_photoautotrophy_Fe_oxidizing	0	0	0	0	0	0	5	0	0	0	2	4	0	0	0
anoxygenic_photoautotrophy	389	223	946	138	262	279	171	228	229	262	356	356	118	210	72
oxygenic_photoautotrophy	38	14	11	6	5	4	19	24	64	14	8	21	17	7	2
photoautotrophy	427	237	957	144	267	283	190	252	293	276	364	377	135	217	74
aerobic_anoxygenic_phototrophy	0	0	0	0	0	0	5	0	0	0	2	4	0	0	0
photoheterotrophy	1306	1146	1694	606	1165	1411	791	1606	1571	1756	866	692	941	1231	309
phototrophy	1348	1160	1705	612	1170	1421	810	1630	1638	1770	874	715	960	1238	311
plastic_degradation	27	0	4	0	0	25	0	0	6	0	0	0	0	0	0
ureolysis	3246	748	987	1653	908	1692	5053	1152	1339	3071	3477	1891	1763	415	131
reductive_acetogenesis	0	0	0	0	0	0	0	0	3	0	0	0	0	0	0
chemoheterotrophy	20632	28387	24499	26797	24725	20706	24746	21880	18366	19296	21786	19240	28422	22996	32446
